# Supplementary material for: The Clinical Implications of Inappropriate Therapy in Community-Onset Urinary Tract Infections and the Development of a Bayesian Hierarchical Weighted-Incidence Syndromic Combination Antibiogram
Source: Antibiotics (Basel). 2025 Feb 12;14(2):187. doi: 10.3390/antibiotics14020187 (PMC11851549; doi:10.3390/antibiotics14020187)
Supplement: Supplementary file 1 [file antibiotics-14-00187-s001.zip]

Archive with 1 entries (1 files):
- antibiotics-3449631-supplementary.pdf
